# Supplementary material for: ﻿Three new species of the genus Kockovaella (Cuniculitremaceae, Tremellales) from the phylloplane in China
Source: MycoKeys. 2024 Nov 20;110:237–53. doi: 10.3897/mycokeys.110.133084 (PMC11602965; doi:10.3897/mycokeys.110.133084)
Supplement: XML Treatment for Kockovaella sambucuse [file mycokeys.110.133084-treatment3.xml]

<!DOCTYPE tp:taxon-treatment
  PUBLIC "-//TaxonX//DTD Taxonomic Treatment Publishing DTD v0 20100105//EN" "tax-treatment-NSO.dtd">
<tp:taxon-treatment xmlns:tp="http://www.plazi.org/taxpub"><tp:treatment-meta><kwd-group><label>Taxon classification</label><kwd>
                <named-content content-type="kingdom">Fungi</named-content>
              </kwd><kwd>
                <named-content content-type="order">Tremellales</named-content>
              </kwd><kwd>
                <named-content content-type="family">Cuniculitremaceae</named-content>
              </kwd></kwd-group><mixed-citation publication-type="journal"><person-group><name><surname>Chai</surname><given-names>Chun-Yue</given-names></name><name><surname>Xi</surname><given-names>Zhi-Wen</given-names></name><name><surname>Niu</surname><given-names>Qiu-Hong</given-names></name><name><surname>Hui</surname><given-names>Feng-Li</given-names></name></person-group><article-title>﻿Three new species of the genus <italic><tp:taxon-name><tp:taxon-name-part taxon-name-part-type="genus" reg="Kockovaella">Kockovaella</tp:taxon-name-part></tp:taxon-name></italic> (<tp:taxon-name><tp:taxon-name-part taxon-name-part-type="family">Cuniculitremaceae</tp:taxon-name-part></tp:taxon-name>, <tp:taxon-name><tp:taxon-name-part taxon-name-part-type="genus" reg="Tremellales">Tremellales</tp:taxon-name-part></tp:taxon-name>) from the phylloplane in China</article-title><source>MycoKeys</source><day>20</day><month>11</month><year>2024</year><volume>110</volume><fpage>237</fpage><lpage>253</lpage><pub-id pub-id-type="doi">10.3897/mycokeys.110.133084</pub-id></mixed-citation></tp:treatment-meta><tp:nomenclature><label>﻿</label><tp:taxon-name>
              <object-id xmlns:xlink="http://www.w3.org/1999/xlink" content-type="arpha" xlink:type="simple">E63BEB1A-637A-54BD-957A-201523F4EE41</object-id>
              <tp:taxon-name-part taxon-name-part-type="genus" reg="Kockovaella">Kockovaella</tp:taxon-name-part>
              <tp:taxon-name-part taxon-name-part-type="species" reg="sambucuse">sambucuse</tp:taxon-name-part>
              <object-id xmlns:xlink="http://www.w3.org/1999/xlink" content-type="mycobank" xlink:type="simple">854383</object-id>
            </tp:taxon-name><tp:taxon-authority>C.Y. Chai &amp; F.L. Hui</tp:taxon-authority><tp:taxon-status xmlns:xlink="http://www.w3.org/1999/xlink" xlink:type="simple">sp. nov.</tp:taxon-status><xref ref-type="fig" rid="F5">Fig. 5</xref></tp:nomenclature><tp:treatment-sec sec-type="etymology" id="SECID0EDTAI"><title>Etymology.</title><p>The specific epithet <italic>sambucuse</italic> refers to <italic>Sambucus</italic>, the plant genus from which the type strain was isolated.</p></tp:treatment-sec><tp:treatment-sec sec-type="material" id="SECID0E1TAI"><title>Type.</title><p>China • Guizhou Prov.: Guiyang City, Guiyang Botanical Garden, in the phylloplane of <italic><tp:taxon-name><tp:taxon-name-part taxon-name-part-type="genus" reg="Sambucus">Sambucus</tp:taxon-name-part><tp:taxon-name-part taxon-name-part-type="species" reg="chinensis">chinensis</tp:taxon-name-part></tp:taxon-name></italic>, Aug 2022, L. Zhang and F.L. Hui, NYNU 22942 (holotype GDMCC 2.313<sup>T</sup> preserved as a metabolically inactive state, culture ex-type PYCC 9951).</p></tp:treatment-sec><tp:treatment-sec sec-type="description" id="SECID0ENUAI"><title>Description.</title><p>On <abbrev xmlns:xlink="http://www.w3.org/1999/xlink" xlink:title="yeast extract-malt extract" id="ABBRID0ETUAI" xlink:type="simple">YM</abbrev> agar after 7 days at 20 °C, the streak culture is white to cream-colored, butyrous, smooth and glistening, with an entire margin. After 7 days in <abbrev xmlns:xlink="http://www.w3.org/1999/xlink" xlink:title="yeast extract-malt extract" id="ABBRID0EXUAI" xlink:type="simple">YM</abbrev> broth at 20 °C, cells are ovoid, 2.1–3.3 × 3.3–4.7 μm, and single or pairs, budding is polar. After 1 month at 20 °C, a ring and sediment are present. In Dalmau plate culture on CMA, pseudohyphae and hyphae are not formed. Sexual structures are not observed on PDA, CMA or V8 agar. Ballistoconidia are ellipsoidal or somewhat kidney-shaped, 3.4–4.9 × 5.2–6.8 μm. Glucose fermentation is absent. Glucose, sucrose, raffinose, melibiose, galactose, lactose, trehalose, maltose, melezitose, cellobiose, salicin, L-sorbose (delayed), L-rhamnose (delayed), D-xylose, L-arabinose, D-arabinose, D-ribose, glycerol (delayed), ribitol, galactitol, D-mannitol, D-glucitol, DL-lactate (delayed and weak), succinate, citrate, D-glucosamine, N-acetyl-D-glucosamine, 2-keto-D-gluconate (weak), D-glucuronate and glucono-1.5-lactone are assimilated as sole carbon sources. Inulin, methyl-α-D-glucoside, 5-keto-D-gluconate, methanol, ethanol, erythritol, myo-inositol, and D-gluconate are not assimilated. L-Lysine is assimilated as sole nitrogen sources. Nitrate, nitrite, ethylamine and cadaverine are not assimilated. Maximum growth temperature is 30 °C. Growth in vitamin-free medium is positive. Growth on 50% (w/w) glucose-yeast extract agar is negative. Starch-like substances are not produced. Urease activity is positive. Diazonium Blue B reaction is positive.</p><fig id="F5" position="float" orientation="portrait"><object-id xmlns:xlink="http://www.w3.org/1999/xlink" content-type="doi" xlink:type="simple">10.3897/mycokeys.110.133084.figure5</object-id><object-id xmlns:xlink="http://www.w3.org/1999/xlink" content-type="arpha" xlink:type="simple">32F0ECA7-329B-538B-A61B-86C7B8063F15</object-id><label>Figure 5.</label><caption><p>Morphological characteristics of <italic><tp:taxon-name><tp:taxon-name-part taxon-name-part-type="genus" reg="Kockovaella">Kockovaella</tp:taxon-name-part><tp:taxon-name-part taxon-name-part-type="species" reg="sambucuse">sambucuse</tp:taxon-name-part></tp:taxon-name></italic> sp. nov. NYNU 22942<sup>T</sup><bold>A</bold> colony morphology on <abbrev xmlns:xlink="http://www.w3.org/1999/xlink" xlink:title="yeast extract-malt extract" id="ABBRID0ESVAI" xlink:type="simple">YM</abbrev> agar after growth for 7 d at 20 °C <bold>B</bold> budding cells after growth for 7 d in <abbrev xmlns:xlink="http://www.w3.org/1999/xlink" xlink:title="yeast extract-malt extract" id="ABBRID0EYVAI" xlink:type="simple">YM</abbrev> broth at 20 °C <bold>C</bold> ballistoconidia on CM agar after growth for 7 d at 20 °C. Scale bars: 10 μm.</p></caption><graphic xmlns:xlink="http://www.w3.org/1999/xlink" xlink:href="mycokeys-110-237-g005.jpg" position="float" orientation="portrait" xlink:type="simple" id="oo_1178674.jpg"><uri content-type="original_file" xlink:type="simple">https://binary.pensoft.net/fig/1178674</uri></graphic></fig></tp:treatment-sec><tp:treatment-sec sec-type="GenBank accession numbers" id="SECID0EDWAI"><title>GenBank accession numbers.</title><p>holotype GDMCC 2.313<sup>T</sup> (ITS: <ext-link xmlns:xlink="http://www.w3.org/1999/xlink" ext-link-type="gen" xlink:href="OP566879" xlink:type="simple">OP566879</ext-link>, D1/D2: <ext-link xmlns:xlink="http://www.w3.org/1999/xlink" ext-link-type="gen" xlink:href="OP566878" xlink:type="simple">OP566878</ext-link>).</p></tp:treatment-sec><tp:treatment-sec sec-type="notes" id="SECID0EVWAI"><title>Note.</title><p>Physiologically, <italic><tp:taxon-name><tp:taxon-name-part taxon-name-part-type="genus" reg="Kockovaella">Kockovaella</tp:taxon-name-part><tp:taxon-name-part taxon-name-part-type="species" reg="sambucuse">sambucuse</tp:taxon-name-part></tp:taxon-name></italic> sp. nov. differs from three closely related species, <italic><tp:taxon-name><tp:taxon-name-part taxon-name-part-type="genus" reg="Kockovaella">K.</tp:taxon-name-part><tp:taxon-name-part taxon-name-part-type="species" reg="haikouensis">haikouensis</tp:taxon-name-part></tp:taxon-name></italic>, <italic><tp:taxon-name><tp:taxon-name-part taxon-name-part-type="genus" reg="Kockovaella">K.</tp:taxon-name-part><tp:taxon-name-part taxon-name-part-type="species" reg="ischaemi">ischaemi</tp:taxon-name-part></tp:taxon-name></italic>, and <italic><tp:taxon-name><tp:taxon-name-part taxon-name-part-type="genus" reg="Kockovaella">K.</tp:taxon-name-part><tp:taxon-name-part taxon-name-part-type="species" reg="libkindii">libkindii</tp:taxon-name-part></tp:taxon-name></italic>, in its ability to assimilate L-sorbose and its inability to assimilate cadaverine (Table <xref ref-type="table" rid="T3">3</xref>).</p></tp:treatment-sec><tp:treatment-sec><!--Section generated to contain objects referenced in tp:taxon-treatment.--><table-wrap id="T3" position="float" orientation="portrait"><label>Table 3.</label><caption><p>Physiological and biochemical characteristics differing between the new species and closely related species.</p></caption><table id="TID0EWCBI" rules="all"><tbody><tr><th rowspan="1" colspan="1">Characteristics</th><th rowspan="1" colspan="1">1</th><th rowspan="1" colspan="1">2*</th><th rowspan="1" colspan="1">3*</th><th rowspan="1" colspan="1">4*</th><th rowspan="1" colspan="1">5*</th><th rowspan="1" colspan="1">6*</th><th rowspan="1" colspan="1">7</th><th rowspan="1" colspan="1">8</th><th rowspan="1" colspan="1">9*</th><th rowspan="1" colspan="1">10*</th><th rowspan="1" colspan="1">11*</th></tr><tr><td rowspan="1" colspan="12">Carbon assimilation</td></tr><tr><td rowspan="1" colspan="1">Inulin</td><td rowspan="1" colspan="1">d/w</td><td rowspan="1" colspan="1">–</td><td rowspan="1" colspan="1">–</td><td rowspan="1" colspan="1">–</td><td rowspan="1" colspan="1">–</td><td rowspan="1" colspan="1">–</td><td rowspan="1" colspan="1">–</td><td rowspan="1" colspan="1">–</td><td rowspan="1" colspan="1">–</td><td rowspan="1" colspan="1">+</td><td rowspan="1" colspan="1">–</td></tr><tr><td rowspan="1" colspan="1">L-Sorbose</td><td rowspan="1" colspan="1">–</td><td rowspan="1" colspan="1">–</td><td rowspan="1" colspan="1">d/w</td><td rowspan="1" colspan="1">W</td><td rowspan="1" colspan="1">w</td><td rowspan="1" colspan="1">d/w</td><td rowspan="1" colspan="1">d/w</td><td rowspan="1" colspan="1">d</td><td rowspan="1" colspan="1">–</td><td rowspan="1" colspan="1">–</td><td rowspan="1" colspan="1">–</td></tr><tr><td rowspan="1" colspan="1">D-Arabinose</td><td rowspan="1" colspan="1">d</td><td rowspan="1" colspan="1">d</td><td rowspan="1" colspan="1">w</td><td rowspan="1" colspan="1">D</td><td rowspan="1" colspan="1">d</td><td rowspan="1" colspan="1">d</td><td rowspan="1" colspan="1">–</td><td rowspan="1" colspan="1">+</td><td rowspan="1" colspan="1">-</td><td rowspan="1" colspan="1">w</td><td rowspan="1" colspan="1">+</td></tr><tr><td rowspan="1" colspan="1">Galactitol</td><td rowspan="1" colspan="1">+</td><td rowspan="1" colspan="1">+</td><td rowspan="1" colspan="1">d/w</td><td rowspan="1" colspan="1">D</td><td rowspan="1" colspan="1">d</td><td rowspan="1" colspan="1">w</td><td rowspan="1" colspan="1">–</td><td rowspan="1" colspan="1">+</td><td rowspan="1" colspan="1">+</td><td rowspan="1" colspan="1">+</td><td rowspan="1" colspan="1">+</td></tr><tr><td rowspan="1" colspan="1">Succinate</td><td rowspan="1" colspan="1">+</td><td rowspan="1" colspan="1">d/w</td><td rowspan="1" colspan="1">d</td><td rowspan="1" colspan="1">D</td><td rowspan="1" colspan="1">+</td><td rowspan="1" colspan="1">+</td><td rowspan="1" colspan="1">–</td><td rowspan="1" colspan="1">+</td><td rowspan="1" colspan="1">v</td><td rowspan="1" colspan="1">w</td><td rowspan="1" colspan="1">n</td></tr><tr><td rowspan="1" colspan="1">Citrate</td><td rowspan="1" colspan="1">+</td><td rowspan="1" colspan="1">d/w</td><td rowspan="1" colspan="1">d</td><td rowspan="1" colspan="1">D</td><td rowspan="1" colspan="1">w</td><td rowspan="1" colspan="1">w</td><td rowspan="1" colspan="1">–</td><td rowspan="1" colspan="1">+</td><td rowspan="1" colspan="1">–</td><td rowspan="1" colspan="1">v</td><td rowspan="1" colspan="1">–</td></tr><tr><td rowspan="1" colspan="1">Glucono-δ-lactone</td><td rowspan="1" colspan="1">+</td><td rowspan="1" colspan="1">d/w</td><td rowspan="1" colspan="1">d/w</td><td rowspan="1" colspan="1">D</td><td rowspan="1" colspan="1">w</td><td rowspan="1" colspan="1">w</td><td rowspan="1" colspan="1">–</td><td rowspan="1" colspan="1">+</td><td rowspan="1" colspan="1">n</td><td rowspan="1" colspan="1">n</td><td rowspan="1" colspan="1">n</td></tr><tr><td rowspan="1" colspan="12">Nitrogen assimilation</td></tr><tr><td rowspan="1" colspan="1">Ethylamine</td><td rowspan="1" colspan="1">d</td><td rowspan="1" colspan="1">–</td><td rowspan="1" colspan="1">–</td><td rowspan="1" colspan="1">–</td><td rowspan="1" colspan="1">–</td><td rowspan="1" colspan="1">–</td><td rowspan="1" colspan="1">–</td><td rowspan="1" colspan="1">–</td><td rowspan="1" colspan="1">d</td><td rowspan="1" colspan="1">–</td><td rowspan="1" colspan="1">n</td></tr><tr><td rowspan="1" colspan="1">Cadaverine</td><td rowspan="1" colspan="1">–</td><td rowspan="1" colspan="1">–</td><td rowspan="1" colspan="1">–</td><td rowspan="1" colspan="1">–</td><td rowspan="1" colspan="1">–</td><td rowspan="1" colspan="1">–</td><td rowspan="1" colspan="1">–</td><td rowspan="1" colspan="1">–</td><td rowspan="1" colspan="1">+</td><td rowspan="1" colspan="1">+</td><td rowspan="1" colspan="1">n</td></tr><tr><td rowspan="1" colspan="12">Growth tests</td></tr><tr><td rowspan="1" colspan="1">Growth at 30 °C</td><td rowspan="1" colspan="1">–</td><td rowspan="1" colspan="1">–</td><td rowspan="1" colspan="1">+</td><td rowspan="1" colspan="1">–</td><td rowspan="1" colspan="1">–</td><td rowspan="1" colspan="1">+</td><td rowspan="1" colspan="1">+</td><td rowspan="1" colspan="1">+</td><td rowspan="1" colspan="1">+</td><td rowspan="1" colspan="1">+</td><td rowspan="1" colspan="1">
                      <bold>n</bold>
                    </td></tr></tbody></table><table-wrap-foot><fn><p>Species: 1, <italic><tp:taxon-name><tp:taxon-name-part taxon-name-part-type="genus" reg="Kockovaella">K.</tp:taxon-name-part><tp:taxon-name-part taxon-name-part-type="species" reg="iteae">iteae</tp:taxon-name-part></tp:taxon-name></italic>; 2, <italic><tp:taxon-name><tp:taxon-name-part taxon-name-part-type="genus" reg="Kockovaella">K.</tp:taxon-name-part><tp:taxon-name-part taxon-name-part-type="species" reg="schimae">schimae</tp:taxon-name-part></tp:taxon-name></italic>; 3, <italic><tp:taxon-name><tp:taxon-name-part taxon-name-part-type="genus" reg="Kockovaella">K.</tp:taxon-name-part><tp:taxon-name-part taxon-name-part-type="species" reg="calophylli">calophylli</tp:taxon-name-part></tp:taxon-name></italic>; 4, <italic><tp:taxon-name><tp:taxon-name-part taxon-name-part-type="genus" reg="Kockovaella">K.</tp:taxon-name-part><tp:taxon-name-part taxon-name-part-type="species" reg="cucphuongensis">cucphuongensis</tp:taxon-name-part></tp:taxon-name></italic>; 5, <italic><tp:taxon-name><tp:taxon-name-part taxon-name-part-type="genus" reg="Kockovaella">K.</tp:taxon-name-part><tp:taxon-name-part taxon-name-part-type="species" reg="litseae">litseae</tp:taxon-name-part></tp:taxon-name></italic>; 6, <italic><tp:taxon-name><tp:taxon-name-part taxon-name-part-type="genus" reg="Kockovaella">K.</tp:taxon-name-part><tp:taxon-name-part taxon-name-part-type="species" reg="vietnamensis">vietnamensis</tp:taxon-name-part></tp:taxon-name></italic>; 7, <italic><tp:taxon-name><tp:taxon-name-part taxon-name-part-type="genus" reg="Kockovaella">K.</tp:taxon-name-part><tp:taxon-name-part taxon-name-part-type="species" reg="quanzhouensis">quanzhouensis</tp:taxon-name-part></tp:taxon-name></italic>; 8, <italic><tp:taxon-name><tp:taxon-name-part taxon-name-part-type="genus" reg="Kockovaella">K.</tp:taxon-name-part><tp:taxon-name-part taxon-name-part-type="species" reg="sambucuse">sambucuse</tp:taxon-name-part></tp:taxon-name></italic>; 9, <italic><tp:taxon-name><tp:taxon-name-part taxon-name-part-type="genus" reg="Kockovaella">K.</tp:taxon-name-part><tp:taxon-name-part taxon-name-part-type="species" reg="haikouensis">haikouensis</tp:taxon-name-part></tp:taxon-name></italic>; 10, <italic><tp:taxon-name><tp:taxon-name-part taxon-name-part-type="genus" reg="Kockovaella">K.</tp:taxon-name-part><tp:taxon-name-part taxon-name-part-type="species" reg="ischaemi">ischaemi</tp:taxon-name-part></tp:taxon-name></italic>; 11, <italic><tp:taxon-name><tp:taxon-name-part taxon-name-part-type="genus" reg="Kockovaella">K.</tp:taxon-name-part><tp:taxon-name-part taxon-name-part-type="species" reg="libkindii">libkindii.</tp:taxon-name-part></tp:taxon-name></italic> +, positive reaction; –, negative reaction; d, delayed positive; w, weakly positive; n, data not available. All data from this study, except those marked with *, which were obtained from the original description (<xref ref-type="bibr" rid="B21">Lopandic et al. 2011</xref>; <xref ref-type="bibr" rid="B32">Takashima and Nakase 2011</xref>; <xref ref-type="bibr" rid="B5">Gomes et al. 2016</xref>).</p></fn></table-wrap-foot></table-wrap></tp:treatment-sec><ref-list><ref id="B21"><mixed-citation xmlns:xlink="http://www.w3.org/1999/xlink" xlink:type="simple"><person-group><name name-style="western"><surname>Lopandic</surname><given-names>L</given-names></name><name name-style="western"><surname>Prillinger</surname><given-names>H</given-names></name><name name-style="western"><surname>Wuczkowski</surname><given-names>M</given-names></name></person-group> (<year>2011</year>) <article-title><italic><tp:taxon-name><tp:taxon-name-part taxon-name-part-type="genus">Fellomyces</tp:taxon-name-part></tp:taxon-name></italic> Y. Yamada &amp; Banno (1984).</article-title> In: <person-group><name name-style="western"><surname>Kurtzman</surname><given-names>CP</given-names></name><name name-style="western"><surname>Fell</surname><given-names>JW</given-names></name><name name-style="western"><surname>Boekhout</surname><given-names>T</given-names></name></person-group> (<role>Eds</role>) <issue-title>The Yeasts – a Taxonomic Study, 5th edn.</issue-title><source>, Vol. 3. Amsterdam, Elsevier</source>, <fpage>1759</fpage>–<lpage>1772</lpage>. <ext-link xlink:href="10.1016/B978-0-444-52149-1.00142-7" ext-link-type="doi" xlink:type="simple">https://doi.org/10.1016/B978-0-444-52149-1.00142-7</ext-link></mixed-citation></ref><ref id="B32"><mixed-citation xmlns:xlink="http://www.w3.org/1999/xlink" xlink:type="simple"><person-group><name name-style="western"><surname>Takashima</surname><given-names>M</given-names></name><name name-style="western"><surname>Nakase</surname><given-names>T</given-names></name></person-group> (<year>2011</year>) <article-title><italic><tp:taxon-name><tp:taxon-name-part taxon-name-part-type="genus">Kockovaella</tp:taxon-name-part></tp:taxon-name></italic> Nakase, Banno &amp; Y. Yamada (1991).</article-title> In: <person-group><name name-style="western"><surname>Kurtzman</surname><given-names>CP</given-names></name><name name-style="western"><surname>Fell</surname><given-names>JW</given-names></name><name name-style="western"><surname>Boekhout</surname><given-names>T</given-names></name></person-group> (<role>Eds</role>) <issue-title>The Yeasts – a Taxonomic Study, 5th edn.</issue-title><source>, Vol. 3. Amsterdam, Elsevier</source>, <fpage>1781</fpage>–<lpage>1794</lpage>. <ext-link xlink:href="10.1016/B978-0-444-52149-1.00145-2" ext-link-type="doi" xlink:type="simple">https://doi.org/10.1016/B978-0-444-52149-1.00145-2</ext-link></mixed-citation></ref><ref id="B5"><mixed-citation xmlns:xlink="http://www.w3.org/1999/xlink" xlink:type="simple"><person-group><name name-style="western"><surname>Gomes</surname><given-names>FCO</given-names></name><name name-style="western"><surname>Safar</surname><given-names>SVB</given-names></name><name name-style="western"><surname>Santos</surname><given-names>ARO</given-names></name><name name-style="western"><surname>Lachance</surname><given-names>MA</given-names></name><name name-style="western"><surname>Rosa</surname><given-names>CA</given-names></name></person-group> (<year>2016</year>) <article-title><italic><tp:taxon-name><tp:taxon-name-part taxon-name-part-type="genus">Kockovaella</tp:taxon-name-part><tp:taxon-name-part taxon-name-part-type="species">libkindii</tp:taxon-name-part></tp:taxon-name></italic> sp. nov., a yeast species isolated from water tanks of bromeliad.</article-title><source>International Journal of Systematic and Evolutionary Microbiology</source><volume>66</volume>(<issue>12</issue>): <fpage>5066</fpage>–<lpage>5069</lpage>. <ext-link xlink:href="10.1099/ijsem.0.001471" ext-link-type="doi" xlink:type="simple">https://doi.org/10.1099/ijsem.0.001471</ext-link></mixed-citation></ref></ref-list></tp:taxon-treatment>
